# Supplementary material for: The Tool for Evaluating Media Portrayals of Suicide (TEMPOS): Development and Application of a Novel Rating Scale to Reduce Suicide Contagion
Source: Int J Environ Res Public Health. 2022 Mar 4;19(5):2994. doi: 10.3390/ijerph19052994 (PMC8910134; doi:10.3390/ijerph19052994)
Supplement: Supplementary file 1 [file ijerph-19-02994-s001.zip]

Archive with 1 entries (1 files):
- ijerph-1597021-supplementary.pdf
